# Supplementary material for: Stem-Centered Drought Tolerance in Mikania micrantha During the Dry Season
Source: Int J Mol Sci. 2025 Oct 6;26(19):9722. doi: 10.3390/ijms26199722 (PMC12524506; doi:10.3390/ijms26199722)
Supplement: Supplementary file 1 [file ijms-26-09722-s001.zip]

Archive with 1 entries (1 files):
- ijms-3862903-supplementary.pdf
